# Supplementary material for: TP-0903 is active in models of drug-resistant acute myeloid leukemia
Source: JCI Insight. 2020 Dec 3;5(23):e140169. doi: 10.1172/jci.insight.140169 (PMC7714403; doi:10.1172/jci.insight.140169)
Supplement: Supplemental Table 2 [file jciinsight-5-140169-s138.xlsx]

## Sheet: Results
Profile compound in MOLM13 cells - live cell
Kinase	Reference	Sequence	Labeling Site	TP-0903		Labeling Site Key
ABL, ARG	UniRef100_P00519, UniRef100_P42684	YSLTVAVKTLKEDTMEVEEFLK	Lys1	24.5399		Lys1	Conserved Lysine 1
ABL, ARG	UniRef100_P00519, UniRef100_P42684	LMTGDTYTAHAGAKFPIK	Activation Loop	5.02891		Lys2	Conserved Lysine 2
ACK	UniRef100_Q07912	TVSVAVKCLKPDVLSQPEAMDDFIR	Lys1	44.5492		ATP Loop	ATP binding loop,
AKT1	UniRef100_P31749	GTFGKVILVK	ATP Loop	-54.2691		Activation Loop	Activation loop
AKT2, AKT3	UniRef100_Q9Y243, UniRef100_P31751	GTFGKVILVR	ATP Loop	-63.2669		ATP	ATP site in non-canonical kinase (e.g. lipid kinase)
AMPKa1, AMPKa2	UniRef100_Q96E92, UniRef100_P54646	DLKPENVLLDAHMNAK	Lys2	33.7549		Protein Kinase Domain	Other lysine within kinase domain, possibly not in ATP binding site
AMPKa1, AMPKa2	UniRef100_Q96E92, UniRef100_P54646	VAVKILNR	Lys1	19.6415		Other	Labeling of residue outside of the protein kinase domain, possibly not in ATP binding site
ARAF	UniRef100_P10398	DLKSNNIFLHEGLTVK	Lys2	-2.86242
ATR	UniRef100_Q13535	FYIMMCKPK	ATP	7.55411
AurA	UniRef100_O14965	DIKPENLLLGSAGELK	Lys2	59.3837			>90% Inhibition
AurA	UniRef100_O14965	FILALKVLFK	Lys1	58.1504			75 - 90% Inhibition
AurA, AurB, AurC	UniRef100_Q9UQB9, UniRef100_Q96GD4, UniRef100_O14965	GKFGNVYLAR	ATP Loop	67.9544			50 - 75% Inhibition
AurB	UniRef100_Q96GD4	SHFIVALKVLFK	Lys1	60.0994			35 - 50% Inhibition
BARK1	UniRef100_P25098	DLKPANILLDEHGHVR	Lys2	-13.9193			No change
BRAF	UniRef100_P15056	DLKSNNIFLHEDLTVK	Lys2	16.7536			>100% increase in MS signal (>2 fold increase)
BTK	UniRef100_Q06187	YVLDDEYTSSVGSKFPVR	Activation Loop	57.0024			Not determined
CaMK1a	UniRef100_Q14012	LVAIKCIAK	Lys1	1.32823		Data points inhibited >35% not considered significant are left uncolored
CaMK1d	UniRef100_Q8IU85	LFAVKCIPK	Lys1	23.2442
CaMK2a, CaMK2b, CaMK2d, CaMK2g	UniRef100_Q13555, UniRef100_Q53H78, UniRef100_Q9UQM7, UniRef100_Q13557	DLKPENLLLASK	Lys2	-1.97943
CaMK2d	UniRef100_Q13557	IPTGQEYAAKIINTKK	Lys1	7.5396
CaMK2g	UniRef100_Q13555	TSTQEYAAKIINTK	Lys1	25.7743
CaMKK2	UniRef100_Q96RR4	LAYNENDNTYYAMKVLSK	Lys1	40.7609
CaMKK2	UniRef100_Q96RR4	DIKPSNLLVGEDGHIK	Lys2	36.0934
CCRK	UniRef100_Q8IZL9	DLKPANLLISASGQLK	Lys2	68.284
CDC2	UniRef100_Q5H9N4	TTGQVVAMKK	Lys1	2.54886
CDC2	UniRef100_Q5H9N4	DLKPQNLLIDDK	Lys2	0.778615
CDC2	UniRef100_Q5H9N4	KPLFHGDSEIDQLFR	Protein Kinase Domain	-40.6271
CDK10	UniRef100_Q15131	DLKVSNLLMTDK	Lys2	33.6929
CDK11, CDK8	UniRef100_P49336, UniRef100_Q9BWU1	DLKPANILVMGEGPER	Lys2	-1.05102
CDK2	UniRef100_P24941	DLKPQNLLINTEGAIK	Lys2	16.847
CDK2	UniRef100_P24941	LTGEVVALKK	Lys1	2.7366
CDK4	UniRef100_P11802	DLKPENILVTSGGTVK	Lys2	9.80992
CDK5	UniRef100_Q00535	NRETHEIVALKR	Lys1	31.8662
CDK5	UniRef100_Q00535	DLKPQNLLINR	Lys2	20.6994
CDK6	UniRef100_Q00534	DLKPQNILVTSSGQIK	Lys2	80.7539
CDK7	UniRef100_P50613	DLKPNNLLLDENGVLK	Lys2	86.052
CDK9	UniRef100_P50750	IGQGTFGEVFKAR	ATP Loop	-34.4091
CHK2	UniRef100_O96017	VAIKIISK	Lys1	11.3118
CHK2	UniRef100_O96017	DLKPENVLLSSQEEDCLIK	Lys2	-23.4017
CK1g1, CK1g2, CK1g3	UniRef100_Q9Y6M4, UniRef100_P78368, UniRef100_Q9HCP0	KIGCGNFGELR	ATP Loop	-28.7205
CSK	UniRef100_P41240	VSDFGLTKEASSTQDTGKLPVK	Activation Loop	-5.01708
DGKA	UniRef100_P23743	IDPVPNTHPLLVFVNPKSGGK	ATP	-9.42041
DGKH	UniRef100_Q86XP1	ATFSFCVSPLLVFVNSKSGDNQGVK	ATP	-1.29279
DNAPK	UniRef100_P78527	KGGSWIQEINVAEK	ATP	8.27719
DNAPK	UniRef100_P78527	EHPFLVKGGEDLR	ATP	11.6934
eEF2K	UniRef100_O00418	YIKYNSNSGFVR	ATP	-29.4689
Erk1	UniRef100_P27361	DLKPSNLLINTTCDLK	Lys2	-2.8047
Erk2	UniRef100_P28482	DLKPSNLLLNTTCDLK	Lys2	-9.39941
Erk5	UniRef100_Q13164	DLKPSNLLVNENCELK	Lys2	84.9453
FAM20B	UniRef100_O75063	ETEPACADGDIMEGSVTLWLPDVWPLQKHR	ATP	-4.9618
FER	UniRef100_P16591	QEDGGVYSSSGLKQIPIK	Activation Loop	43.4129
FER	UniRef100_P16591	TSVAVKTCKEDLPQELK	Lys1	19.2053
FES	UniRef100_P07332	LRADNTLVAVKSCR	Lys1	1.04948
FGR	UniRef100_P09769	LIKDDEYNPCQGSKFPIK	Activation Loop	-35.2978
FRAP	UniRef100_P42345	IQSIAPSLQVITSKQRPR	ATP	-9.82528
GCK	UniRef100_Q12851, UniRef100_P35557	DIKGANLLLTLQGDVK	Lys2	29.8131
GCN2 domain2	UniRef100_Q9P2K8	LDGCCYAVKR	Lys1	-22.2207
GCN2 domain2	UniRef100_Q9P2K8	DLKPVNIFLDSDDHVK	Lys2	-33.5038
GSK3A	UniRef100_P49840	DIKPQNLLVDPDTAVLK	Lys2	-8.89909
GSK3B	UniRef100_P49841	DIKPQNLLLDPDTAVLK	Lys2	-11.2695
HPK1	UniRef100_Q92918	DKVSGDLVALKMVK	Lys1	58.6641
HPK1	UniRef100_Q92918	DIKGANILINDAGEVR	Lys2	55.6907
IKKa	UniRef100_O15111	DLKPENIVLQDVGGK	Lys2	2.90908
IKKb	UniRef100_O14920	WHNQETGEQIAIKQCR	Lys1	-4.83887
IKKb	UniRef100_O14920	DLKPENIVLQQGEQR	Lys2	-10.4837
IKKe	UniRef100_Q14164	SGELVAVKVFNTTSYLRPR	Lys1	19.2657
IKKe, TBK1	UniRef100_Q14164, UniRef100_Q9UHD2	DIKPGNIMR	Lys2	74.5437
ILK	UniRef100_Q13418	WQGNDIVVKVLK	Lys1	6.44869
ILK	UniRef100_Q13418	ISMADVKFSFQCPGR	Protein Kinase Domain	-1.33205
IRAK1	UniRef100_P51617	AIQFLHQDSPSLIHGDIKSSNVLLDER	Lys2	43.2631
IRAK3	UniRef100_Q9Y616	VEIQNLTYAVKLFK	Lys1	92.5183
IRAK4	UniRef100_Q9NWZ3	DIKSANILLDEAFTAK	Lys2	18.7097
IRAK4	UniRef100_Q9NWZ3	GYVNNTTVAVKK	Lys1	13.1809
IRE1	UniRef100_O75460	DLKPHNILISMPNAHGK	Lys2	-29.2563
JAK1 domain1	UniRef100_P23458	QLASALSYLEDKDLVHGNVCTKNLLLAR	Activation Loop	82.7384
JAK1 domain2	UniRef100_P23458	IGDFGLTKAIETDKEYYTVK	Activation Loop	-23.7469
JAK1 domain2	UniRef100_P23458	YDPEGDNTGEQVAVKSLKPESGGNHIADLKK	Lys1	-597.763
JAK2 domain2	UniRef100_O60674	IGDFGLTKVLPQDKEYYK	Activation Loop	-68.5824
JNK1, JNK2, JNK3	UniRef100_P45984, UniRef100_P53779, UniRef100_P45983	DLKPSNIVVK	Lys2	18.9209
KSR1	UniRef100_Q8IVT5	SKNVFYDNGKVVITDFGLFGISGVVR	Activation Loop	-11.0001
KSR1, KSR2	UniRef100_Q6VAB6, UniRef100_Q8IVT5	SKNVFYDNGK	Activation Loop	-11.7489
LATS1	UniRef100_O95835	ALYATKTLR	Lys1	6.72583
LATS1	UniRef100_O95835	DIKPDNILIDR	Lys2	-12.4019
LATS2	UniRef100_Q9NRM7	VDTHALYAMKTLR	Lys1	7.85216
LATS2	UniRef100_Q9NRM7	DIKPDNILIDLDGHIK	Lys2	-14.6083
LKB1	UniRef100_Q15831	DIKPGNLLLTTGGTLK	Lys2	18.1528
LOK	UniRef100_O94804	DLKAGNVLMTLEGDIR	Lys2	82.8323
LOK	UniRef100_O94804	NKETGALAAAKVIETK	Lys1	56.7588
LYN	UniRef100_P07948	EGAKFPIKWTAPEAINFGCFTIK	Activation Loop	58.7656
MAP2K1, MAP2K2	UniRef100_Q02750, UniRef100_P36507	DVKPSNILVNSR	Lys2	-17.4326
MAP2K3	UniRef100_P46734	DVKPSNVLINK	Lys2	8.17913
MAP2K3	UniRef100_P46734	HAQSGTIMAVKR	Lys1	3.38038
MAP2K3	UniRef100_P46734	MCDFGISGYLVDSVAKTMDAGCKPYMAPER	Activation Loop	-10.852
MAP2K4	UniRef100_P45985	LCDFGISGQLVDSIAKTR	Activation Loop	4.29755
MAP2K4	UniRef100_P45985	DIKPSNILLDR	Lys2	4.10745
MAP2K4	UniRef100_P45985	MVHKPSGQIMAVKR	Lys1	-38.5741
MAP2K5	UniRef100_Q13163	DVKPSNMLVNTR	Lys2	-1.55266
MAP2K6	UniRef100_L5KNH7, UniRef100_P52564	HVPSGQIMAVKR	Lys1	-2.41329
MAP2K6	UniRef100_L5KNH7, UniRef100_P52564	DVKPSNVLINALGQVK	Lys2	-11.918
MAP2K7	UniRef100_O14733	DVKPSNILLDER	Lys2	-0.0230612
MAP3K1	UniRef100_Q13233	DVKGANLLIDSTGQR	Lys2	55.6838
MAP3K15, MAP3K5, MAP3K6	UniRef100_O95382, UniRef100_Q99683, UniRef100_Q6ZN16	IAIKEIPER	Lys1	-11.5449
MAP3K2	UniRef100_Q9Y2U5	ELAVKQVQFDPDSPETSKEVNALECEIQLLK	Lys1	-7.51627
MAP3K2, MAP3K3	UniRef100_Q9Y2U5, UniRef100_Q99759	DIKGANILR	Lys2	-4.19905
MAP3K3	UniRef100_Q99759	ELASKQVQFDPDSPETSKEVSALECEIQLLK	Lys1	13.0345
MAP3K4	UniRef100_Q9Y6R4	VYTCISVDTGELMAMKEIR	Lys1	8.80266
MAP3K4	UniRef100_Q9Y6R4	DIKGANIFLTSSGLIK	Lys2	6.62725
MAP3K5	UniRef100_Q99683	DIKGDNVLINTYSGVLK	Lys2	0.497359
MAP4K3	UniRef100_Q8IVH8	DIKGANILLTDNGHVK	Lys2	45.4092
MAP4K5	UniRef100_Q9Y4K4	NVHTGELAAVKIIK	Lys1	54.7977
MAP4K5	UniRef100_Q9Y4K4	DIKGANILLTDHGDVK	Lys2	42.9351
MAPKAPK2, MAPKAPK3	UniRef100_P49137, UniRef100_Q16644	DVKPENLLYTSK	Lys2	-21.9984
MAPKAPK3	UniRef100_Q16644	QVLGLGVNGKVLECFHR	ATP Loop	-45.7201
MARK2, MARK3	UniRef100_Q7KZI7, UniRef100_P27448	DLKAENLLLDADMNIK	Lys2	37.0691
MAST3	UniRef100_O60307	DLKPDNLLITSLGHIK	Lys2	-22.3467
MASTL	UniRef100_Q96GX5	GAFGKVYLGQK	ATP Loop	10.4321
MASTL	UniRef100_Q96GX5	LYAVKVVK	Lys1	-9.77489
MLK3	UniRef100_Q16584	DLKSNNILLLQPIESDDMEHK	Lys2	20.4762
MLK4	UniRef100_Q5TCX8	DLKSSNILLLEK	Lys2	-13.5427
MLKL	UniRef100_Q8NB16	APVAIKVFK	Lys1	-26.8767
MLKL	UniRef100_Q8NB16	VKSTAYLSPQELEDVFYQYDVK	Activation Loop	-28.9937
MLKL	UniRef100_Q8NB16	LHHSEAPELHGKIR	Protein Kinase Domain	-65.7419
MSK1 domain1	UniRef100_O75582	DIKLENILLDSNGHVVLTDFGLSK	Lys2	-10.2601
MSK1 domain1, MSK2 domain1	UniRef100_O75582, UniRef100_O75676	VLGTGAYGKVFLVR	ATP Loop	-6.62789
MSK2 domain1	UniRef100_O75676	DLKLENVLLDSEGHIVLTDFGLSK	Lys2	26.7974
MSK2 domain1	UniRef100_O75676	LYAMKVLR	Lys1	13.3161
MST1	UniRef100_Q13043	ETGQIVAIKQVPVESDLQEIIK	Lys1	42.3609
MST1, MST2	UniRef100_Q13188, UniRef100_Q13043	DIKAGNILLNTEGHAK	Lys2	41.2274
MST2	UniRef100_Q13188	ESGQVVAIKQVPVESDLQEIIK	Lys1	7.53954
MST3	UniRef100_Q9Y6E0	DIKAANVLLSEHGEVK	Lys2	55.2884
MST4, YSK1	UniRef100_O00506, UniRef100_Q9P289	DIKAANVLLSEQGDVK	Lys2	39.6489
NDR1	UniRef100_Q15208	DTGHVYAMKILR	Lys1	3.68932
NDR1	UniRef100_Q15208	DIKPDNLLLDSK	Lys2	-11.4225
NDR1, NDR2	UniRef100_Q9Y2H1, UniRef100_Q15208	LSDFGLCTGLKK	Activation Loop	-0.77482
NDR2	UniRef100_Q9Y2H1	DTGHIYAMKILR	Lys1	-0.616834
NEK1	UniRef100_Q96PY6	DIKSQNIFLTK	Lys2	-21.7185
NEK2	UniRef100_P51955	DLKPANVFLDGK	Lys2	-4.57066
NEK3	UniRef100_P51956	SKNIFLTQNGK	Activation Loop	14.5598
NEK4	UniRef100_P51957	DLKTQNVFLTR	Lys2	-23.7934
NEK6, NEK7	UniRef100_Q9HC98, UniRef100_Q8TDX7	DIKPANVFITATGVVK	Lys2	7.81119
NEK7	UniRef100_Q8TDX7	AACLLDGVPVALKK	Lys1	-25.9924
NEK8	UniRef100_Q86SG6	DLKTQNILLDK	Lys2	-5.31241
NEK9	UniRef100_Q8TD19	DIKTLNIFLTK	Lys2	48.7671
NEK9	UniRef100_Q8TD19	RTEDDSLVVWKEVDLTR	Lys1	48.0419
NEK9	UniRef100_Q8TD19	LGDYGLAKK	Activation Loop	45.742
NLK	UniRef100_Q9UBE8	DIKPGNLLVNSNCVLK	Lys2	-30.4188
p38a	UniRef100_Q16539	QELNKTIWEVPER	Other	17.3085
p38a	UniRef100_Q16539	DLKPSNLAVNEDCELK	Lys2	-1.93619
p38b	UniRef100_Q15759	QELNKTVWEVPQR	Other	-4.98714
p38d, p38g	UniRef100_P53778, UniRef100_O15264	DLKPGNLAVNEDCELK	Lys2	-8.72978
p70S6K	UniRef100_P23443	DLKPENIMLNHQGHVK	Lys2	-32.7953
p70S6Kb	UniRef100_Q9UBS0	IYAMKVLR	Lys1	10.1252
p70S6Kb	UniRef100_Q9UBS0	DLKPENIMLSSQGHIK	Lys2	-12.5906
PAK2	UniRef100_Q13177	KNPQAVLDVLKFYDSNTVK	Other	-26.6239
PAK2	UniRef100_Q13177	IGQGASGTVFTATDVALGQEVAIKQINLQK	Lys1	-46.4681
PAN3	UniRef100_Q58A45	IQKSSNFGYITSCYK	ATP	11.1998
PAN3	UniRef100_Q58A45	VMDPTKILITGK	ATP	-0.477287
PCTAIRE1	UniRef100_Q00536	SKLTDNLVALKEIR	Lys1	69.6461
PCTAIRE1, PCTAIRE3	UniRef100_Q07002, UniRef100_Q00536	DLKPQNLLINER	Lys2	81.3764
PCTAIRE2	UniRef100_Q00537	DLKPQNLLINEK	Lys2	20.3704
PCTAIRE2, PCTAIRE3	UniRef100_Q07002, UniRef100_Q00537	SKLTENLVALKEIR	Lys1	-8.25319
PEK	UniRef100_Q9NZJ5	DLKPSNIFFTMDDVVK	Lys2	1.66251
PFTAIRE1	UniRef100_O94921	LVALKVIR	Lys1	29.4756
PFTAIRE2	UniRef100_Q96Q40	DLKPQNLLISHLGELK	Lys2	16.3768
PI4KA, PI4KAP2	UniRef100_P42356, UniRef100_A4QPH2	SGTPMQSAAKAPYLAK	ATP	11.8918
PI4KB	UniRef100_Q9UBF8	LLSVIVKCGDDLRQELLAFQVLK	ATP	-5.85488
PI4KB	UniRef100_Q9UBF8	VPHTQAVVLNSKDK	ATP	-12.2833
PIK3C3	UniRef100_Q8NEB9	TEDGGKYPVIFKHGDDLRQDQLILQIISLMDK	ATP	2.63838
PIK3C3	UniRef100_Q8NEB9	TEDGGKYPVIFKHGDDLR	ATP	-23.8867
PIK3CB	UniRef100_P42338	VFGEDSVGVIFKNGDDLRQDMLTLQMLR	ATP	-0.901479
PIK3CD	UniRef100_O00329	VNWLAHNVSKDNRQ	ATP	-4.58187
PIK3CG	UniRef100_P48736	KKPLWLEFK	ATP	-8.49509
PIP4K2A	UniRef100_P48426	AKELPTLKDNDFINEGQK	ATP	-28.0555
PIP4K2B	UniRef100_P78356	AKDLPTFKDNDFLNEGQK	ATP	-16.2402
PIP4K2C	UniRef100_Q8TBX8	TLVIKEVSSEDIADMHSNLSNYHQYIVK	ATP	-25.9623
PIP4K2C	UniRef100_Q8TBX8	VKELPTLKDMDFLNK	ATP	-26.5368
PIP5K3	UniRef100_Q9Y2I7	GGKSGAAFYATEDDRFILK	ATP	50.9215
PKN1	UniRef100_Q16512	DLKLDNLLLDTEGYVK	Lys2	-25.1539
PKR	UniRef100_P19525	IGDFGLVTSLKNDGKR	Activation Loop	-7.49752
PKR	UniRef100_P19525	DLKPSNIFLVDTK	Lys2	-21.5511
PKR	UniRef100_P19525	TYVIKR	Lys1	-21.8695
PLK1	UniRef100_P53350	CFEISDADTKEVFAGKIVPK	Lys1	4.88602
PLK1	UniRef100_P53350	DLKLGNLFLNEDLEVK	Lys2	0.247369
PRPK	UniRef100_Q96S44	FLSGLELVKQGAEAR	ATP Loop	29.4235
PYK2	UniRef100_Q14289	YIEDEDYYKASVTR	Activation Loop	21.558
RAF1	UniRef100_P04049	DMKSNNIFLHEGLTVK	Lys2	0.349474
RIPK3	UniRef100_Q9Y572	DLKPSNVLLDPELHVK	Lys2	6.44225
RSK1 domain1	UniRef100_Q15418	LTDFGLSKEAIDHEKK	Activation Loop	-3.80332
RSK1 domain1, RSK2 domain1, RSK3 domain1	UniRef100_P51812, UniRef100_Q15349, UniRef100_Q15418	DLKPENILLDEEGHIK	Lys2	15.9436
RSK1 domain2	UniRef100_Q15418	DLKPSNILYVDESGNPECLR	Lys2	-19.8283
RSK2 domain1	UniRef100_P51812	LTDFGLSKESIDHEKK	Activation Loop	22.6924
RSK2 domain1	UniRef100_P51812	DLKPENILLDEEGHIKLTDFGLSKESIDHEK	Lys2	-0.911991
RSK2 domain2	UniRef100_P51812	DLKPSNILYVDESGNPESIR	Lys2	-47.5619
RSKL1	UniRef100_Q96S38	VLGVIDKVLLVMDTR	ATP	-8.34894
SGK3	UniRef100_Q96BR1	FYAVKVLQK	Lys1	-9.57886
SLK	UniRef100_Q9H2G2	DLKAGNILFTLDGDIK	Lys2	72.1647
SMG1	UniRef100_Q96Q15	SYPYLFKGLEDLHLDER	ATP	-27.3295
SMG1	UniRef100_Q96Q15	DTVTIHSVGGTITILPTKTKPK	ATP	-27.7885
SRPK1, SRPK2	UniRef100_P78362, UniRef100_Q96SB4	FVAMKVVK	Lys1	21.8049
STLK5	UniRef100_Q7RTN6	YSVKVLPWLSPEVLQQNLQGYDAK	Activation Loop	4.2298
STLK5	UniRef100_Q7RTN6	SVKASHILISVDGK	Lys2	-19.0208
SYK	UniRef100_P43405	AQTHGKWPVK	Activation Loop	27.8831
SYK	UniRef100_P43405	ISDFGLSKALR	Activation Loop	17.6096
SYK	UniRef100_P43405	TVAVKILK	Lys1	8.13974
TAK1	UniRef100_O43318	DLKPPNLLLVAGGTVLK	Lys2	-2.75692
TAO1, TAO3	UniRef100_Q7L7X3, UniRef100_Q9H2K8	DIKAGNILLTEPGQVK	Lys2	9.86624
TAO2	UniRef100_Q9UL54	DVKAGNILLSEPGLVK	Lys2	10.8216
TBK1	UniRef100_Q9UHD2	TGDLFAIKVFNNISFLRPVDVQMR	Lys1	82.2895
TLK1	UniRef100_Q9UKI8	YLNEIKPPIIHYDLKPGNILLVDGTACGEIK	Lys2	15.995
TLK2	UniRef100_Q86UE8	YLNEIKPPIIHYDLKPGNILLVNGTACGEIK	Lys2	17.9549
TYK2 domain2	UniRef100_P29597	IGDFGLAKAVPEGHEYYR	Activation Loop	-0.940161
ULK1	UniRef100_O75385	DLKPQNILLSNPAGR	Lys2	45.8196
ULK3	UniRef100_D3DW67	EVVAIKCVAK	Lys1	28.6783
Wnk1, Wnk2	UniRef100_Q9Y3S1, UniRef100_Q9H4A3	GSFKTVYK	ATP Loop	-30.2135
Wnk1, Wnk2, Wnk3	UniRef100_Q9BYP7, UniRef100_Q9Y3S1, UniRef100_Q9H4A3	DLKCDNIFITGPTGSVK	Lys2	-31.8418
Wnk1, Wnk2, Wnk4	UniRef100_Q9Y3S1, UniRef100_Q96J92, UniRef100_Q9H4A3	IGDLGLATLKR	Activation Loop	-35.0098
YANK3	UniRef100_Q86UX6	DVKPDNILLDER	Lys2	-4.73998
ZAK	UniRef100_Q9NYL2	WISQDKEVAVKK	Lys1	7.56069
ZAP70	UniRef100_P43403	ISDFGLSKALGADDSYYTAR	Activation Loop	26.2706
ZC1/HGK, ZC2/TNIK, ZC3/MINK	UniRef100_Q9UKE5, UniRef100_O95819, UniRef100_Q8N4C8	DIKGQNVLLTENAEVK	Lys2	50.6785
