# Supplementary material for: TP-0903 is active in models of drug-resistant acute myeloid leukemia
Source: JCI Insight. 2020 Dec 3;5(23):e140169. doi: 10.1172/jci.insight.140169 (PMC7714403; doi:10.1172/jci.insight.140169)
Supplement: Supplemental Table 4 [file jciinsight-5-140169-s139.xlsx]

## Sheet: Results
Profile compound in OCI cells - live cell
Kinase	Reference	Sequence	Labeling Site	TP-0903		Labeling Site Key
ABL, ARG	UniRef100_P00520, UniRef100_Q4JIM5	YSLTVAVKTLKEDTMEVEEFLK	Lys1	40.1348		Lys1:	Conserved Lysine 1
ABL, ARG	UniRef100_P00520, UniRef100_Q4JIM5	LMTGDTYTAHAGAKFPIK	Activation Loop	37.3213		Lys2:	Conserved Lysine 2
ACK	UniRef100_O54967	TVSVAVKCLKPDVLSQPEAMDDFIR	Lys1	86.8572		ATP Loop:	ATP binding loop
ACK	UniRef100_O54967	KVPFAWCAPESLK	Activation Loop	81.5674		Activation Loop:	Activation loop
AGK	UniRef100_Q9ESW4	ATVFLNPAACKGK	ATP	-26.9437		ATP:	ATP site in non-canonical kinase (e.g. lipid kinase)
AKT1	UniRef100_P31750	GTFGKVILVK	ATP Loop	-17.1447		Protein Kinase Domain:	Other lysine within kinase domain, possibly not in ATP binding site
AKT1, AKT3	UniRef100_P31750, UniRef100_Q9WUA6	YYAMKILK	Lys1	-15.87		Other:	Labeling of residue outside of the protein kinase domain, possibly not in ATP binding site
AKT1, AKT3	UniRef100_P31750, UniRef100_Q9WUA6	DLKLENLMLDKDGHIK	Lys2	-29.9901
AMPKa1, AMPKa2	UniRef100_Q8BRK8, UniRef100_Q5EG47	DLKPENVLLDAHMNAK	Lys2	75.0842
AMPKa1, AMPKa2	UniRef100_Q8BRK8, UniRef100_Q5EG47	VAVKILNR	Lys1	71.8041			>90% Inhibition
ARAF	UniRef100_P04627	DLKSNNIFLHEGLTVK	Lys2	-0.683642			75 - 90% Inhibition
ATR	UniRef100_Q9JKK8	FYIMMCKPK	ATP	12.9649			50 - 75% Inhibition
AurA	UniRef100_P97477	DIKPENLLLGSAGELK	Lys2	90.6703			35 - 50% Inhibition
AurA	UniRef100_P97477	FILALKVLFK	Lys1	89.8559			No change
AurA, AurB, AurC	UniRef100_P97477, UniRef100_O70126, UniRef100_O88445	GKFGNVYLAR	ATP Loop	90.9802			>100% increase in MS signal (>2 fold increase)
AurB	UniRef100_O70126	SHFIVALKVLFK	Lys1	82.9762		ND	Not determined
BARK1	UniRef100_Q99MK8	DLKPANILLDEHGHVR	Lys2	-3.83845		Data points inhibited >35% & not considered significant are left uncolored
BRAF	UniRef100_P28028	DLKSNNIFLHEDLTVK	Lys2	-3.07375
BTK	UniRef100_P35991	YVLDDEYTSSVGSKFPVR	Activation Loop	57.2517
CaMK1a	UniRef100_Q91YS8	LVAIKCIAK	Lys1	-6.5725
CaMK1a	UniRef100_Q91YS8	DLKPENLLYYSLDEDSK	Lys2	-19.0648
CaMK1d	UniRef100_Q8BW96	LFAVKCIPK	Lys1	13.0093
CaMK1d	UniRef100_Q8BW96	DLKPENLLYYSQDEESK	Lys2	8.79217
CaMK2a, CaMK2b, CaMK2d, CaMK2g	UniRef100_P28652, UniRef100_P11798, UniRef100_Q923T9, UniRef100_Q13557	DLKPENLLLASK	Lys2	17.3812
CaMK2d	UniRef100_Q13557	IPTGQEYAAKIINTKK	Lys1	34.4517
CaMK2g	UniRef100_Q923T9	TSTQEYAAKIINTK	Lys1	31.6458
CaMK4	UniRef100_P08414	DLKPENLLYATPAPDAPLK	Lys2	-2.55368
CaMKK2	UniRef100_Q8C078	DIKPSNLLVGEDGHIK	Lys2	63.1707
CASK	UniRef100_O70589	ETGQQFAVKIVDVAK	Lys1	31.2199
CCRK	UniRef100_Q9JHU3	DLKPANLLISASGQLK	Lys2	58.0861
CDC2	UniRef100_P11440	DLKPQNLLIDDK	Lys2	-2.50139
CDC2	UniRef100_P11440	TTGQVVAMKK	Lys1	-4.46367
CDC2	UniRef100_P11440	KPLFHGDSEIDQLFR	Protein Kinase Domain	-37.1348
CDK10	UniRef100_Q3UMM4	DLKVSNLLMTDK	Lys2	9.98076
CDK11, CDK8	UniRef100_Q8BWD8, UniRef100_Q8R3L8	DLKPANILVMGEGPER	Lys2	-14.9213
CDK2	UniRef100_P97377	DLKPQNLLINTEGAIK	Lys2	41.4247
CDK2	UniRef100_P97377	LTGEVVALKK	Lys1	37.1168
CDK4	UniRef100_P30285	DLKPENILVTSGGTVK	Lys2	24.2767
CDK5	UniRef100_P49615	NRETHEIVALKR	Lys1	57.0126
CDK5	UniRef100_P49615	DLKPQNLLINR	Lys2	55.5445
CDK6	UniRef100_Q64261	DLKPQNILVTSSGQIK	Lys2	74.0606
CDK7	UniRef100_Q03147	DLKPNNLLLDENGVLK	Lys2	95.6749
CDK9	UniRef100_Q99J95	DMKAANVLITR	Lys2	32.9387
CDK9	UniRef100_Q99J95	IGQGTFGEVFKAR	ATP Loop	-30.7002
CHED	UniRef100_Q69ZA1	DIKCSNILLNNR	Lys2	14.3954
CHK1	UniRef100_O35280	DIKPENLLLDER	Lys2	29.684
CHK2	UniRef100_Q9Z265	VAIKIISK	Lys1	37.6783
CHK2	UniRef100_Q9Z265	DLKPENVLLSSQEEDCLIK	Lys2	37.1412
CK1a	UniRef100_P48729	DIKPDNFLMGIGR	Lys2	-12.2852
CK1g3	UniRef100_Q8C4X2	DVKPENFLIGRPGNK	Lys2	-13.9613
CK2a1	UniRef100_Q60737	GGPNIITLADIVKDPVSR	Protein Kinase Domain	-50.7536
CRK7	UniRef100_Q14AX6	DIKCSNILLNNSGQIK	Lys2	57.2297
CSK	UniRef100_P41241	VSDFGLTKEASSTQDTGKLPVK	Activation Loop	11.9289
CSK	UniRef100_P41241	VAVKCIK	Lys1	0.37907
DGKA	UniRef100_O88673	IDPVPNTHPLLVFVNPKSGGK	ATP	-41.6022
DLK	UniRef100_Q60700	DLKSPNMLITYDDVVK	Lys2	90.9542
DNAPK	UniRef100_P97313	KGGSWIQEINVAEK	ATP	8.38203
DNAPK	UniRef100_P97313	EHPFLVKGGEDLR	ATP	2.84277
eEF2K	UniRef100_O08796	YIKYNSNSGFVR	ATP	12.4126
EphB3	UniRef100_P54754	FLEDDPSDPTYTSSLGGKIPIR	Activation Loop	17.0955
Erk1	UniRef100_Q63844	DLKPSNLLINTTCDLK	Lys2	17.6714
Erk2	UniRef100_P63085	DLKPSNLLLNTTCDLK	Lys2	22.7124
Erk5	UniRef100_Q9WVS8	DLKPSNLLVNENCELK	Lys2	86.8432
FAM20B	UniRef100_Q8VCS3	ETEPACADGDIMEGSVTLWLPDVWPLQKHR	ATP	7.42406
FER	UniRef100_P70451	QEDGGVYSSSGLKQIPIK	Activation Loop	70.1823
FES	UniRef100_P16879	LRADNTLVAVKSCR	Lys1	47.3174
FGFR1, FMS, PDGFRb, TYRO3	UniRef100_P05622, UniRef100_P16092, UniRef100_P09581, UniRef100_P55144	VAVKMLK	Lys1	4.19381
FGR	UniRef100_P14234	LIKDDEYNPCQGSKFPIK	Activation Loop	9.54545
FMS	UniRef100_P09581	TLGAGAFGKVVEATAFGLGKEDAVLK	ATP Loop	-50.0274
FRAP	UniRef100_Q9JLN9	IQSIAPSLQVITSKQRPR	ATP	7.87966
FYN, SRC, YES	UniRef100_P39688, UniRef100_Q04736, UniRef100_P05480	QGAKFPIKWTAPEAALYGR	Activation Loop	15.9712
GCK	UniRef100_Q61161	DTVTSELAAVKIVK	Lys1	45.5501
GCK	UniRef100_Q61161	DIKGANLLLTLQGDVK	Lys2	42.3257
GCN2 domain2	UniRef100_Q9QZ05	DLKPVNIFLDSDDHVK	Lys2	-2.83333
GCN2 domain2	UniRef100_Q9QZ05	LDGCCYAVKR	Lys1	-6.85789
GSK3A	UniRef100_Q2NL51	DIKPQNLLVDPDTAVLK	Lys2	22.6109
GSK3B	UniRef100_Q9WV60	DIKPQNLLLDPDTAVLK	Lys2	32.2524
HCK	UniRef100_P08103	EGAKFPIKWTAPEAINFGSFTIK	Activation Loop	-3.75849
HPK1	UniRef100_P70218	DKVSGDLVALKMVK	Lys1	80.9972
HPK1	UniRef100_P70218	DIKGANILINDAGEVR	Lys2	78.7013
IKKa	UniRef100_Q60680	DLKPENIVLQDVGGK	Lys2	2.61627
IKKb	UniRef100_O88351	DLKPENIVLQQGEQR	Lys2	14.5979
IKKb	UniRef100_O88351	WHNQETGEQIAIKQCR	Lys1	-16.0334
IKKe	UniRef100_Q9R0T8	SGELVAVKVFNTTSYLRPR	Lys1	30.4801
IKKe, TBK1	UniRef100_Q9WUN2, UniRef100_Q9R0T8	DIKPGNIMR	Lys2	64.1101
ILK	UniRef100_O55222	WQGNDIVVKVLK	Lys1	-21.7069
ILK	UniRef100_O55222	ISMADVKFSFQCPGR	Protein Kinase Domain	-42.4624
IRAK1	UniRef100_Q62406	AIQFLHQDSPSLIHGDIKSSNVLLDER	Lys2	62.7797
IRAK2	UniRef100_Q8CFA1	HGKPFVFKK	Lys1	-9.111
IRAK3	UniRef100_Q8K4B2	SHLEHQSCTINMTSSSSKHLWYMPEEYIR	Protein Kinase Domain	94.8735
IRAK3	UniRef100_Q8K4B2	VEIQNLTYAVKLFK	Lys1	87.8758
IRAK4	UniRef100_Q8R4K2	DIKSANILLDEAFTAK	Lys2	8.20336
IRAK4	UniRef100_Q8R4K2	GYVNNTTVAVKK	Lys1	-0.0706743
IRE1	UniRef100_Q9EQY0	DLKPHNILISMPNAHGK	Lys2	33.479
JAK1 domain1	UniRef100_P52332	QLASALSYLEDKDLVHGNVCTKNLLLAR	Activation Loop	87.3474
JAK1 domain2	UniRef100_P52332	IGDFGLTKAIETDKEYYTVK	Activation Loop	-56.3904
JAK1 domain2	UniRef100_P52332	YDPEGDNTGEQVAVKSLKPESGGNHIADLKK	Lys1	-85.5436
JAK2 domain2	UniRef100_Q62120	IGDFGLTKVLPQDKEYYK	Activation Loop	36.1614
JAK3 domain2	UniRef100_Q62137	YDPLGDNTGALVAVKQLQHSGPDQQR	Lys1	31.0238
JNK1, JNK2, JNK3	UniRef100_Q91Y86, UniRef100_Q9WTU6, UniRef100_Q61831	DLKPSNIVVK	Lys2	13.9931
KSR1, KSR2	UniRef100_Q61097, UniRef100_Q3UVC0	SKNVFYDNGK	Activation Loop	-3.07052
LATS1	UniRef100_Q8BYR2	ALYATKTLR	Lys1	11.6011
LATS1	UniRef100_Q8BYR2	DIKPDNILIDR	Lys2	7.89023
LATS2	UniRef100_Q7TSJ6	VDTHALYAMKTLR	Lys1	-0.953072
LATS2	UniRef100_Q7TSJ6	DIKPDNILIDLDGHIK	Lys2	-30.2232
LCK	UniRef100_P06240	EGAKFPIKWTAPEAINYGTFTIK	Activation Loop	-4.33589
LKB1	UniRef100_Q9WTK7	DIKPGNLLLTTGGTLK	Lys2	25.7234
LOK	UniRef100_O55098	DLKAGNVLMTLEGDIR	Lys2	86.8915
LYN	UniRef100_P25911	EGAKFPIKWTAPEAINFGCFTIK	Activation Loop	19.0575
LYN	UniRef100_P25911	VAVKTLKPGTMSVQAFLEEANLMK	Lys1	17.5881
MAP2K1	UniRef100_P31938	IMHRDVKPSNILVNSR	Lys2	14.7144
MAP2K1, MAP2K2	UniRef100_P31938, UniRef100_Q63932	DVKPSNILVNSR	Lys2	11.6886
MAP2K3	UniRef100_O09110	DVKPSNVLINK	Lys2	8.24834
MAP2K3	UniRef100_O09110	HAQSGTIMAVKR	Lys1	8.00801
MAP2K3	UniRef100_O09110	MCDFGISGYLVDSVAKTMDAGCKPYMAPER	Activation Loop	6.75821
MAP2K4	UniRef100_P47809	MVHKPSGQIMAVKR	Lys1	5.36961
MAP2K4	UniRef100_P47809	DIKPSNILLDR	Lys2	3.51017
MAP2K4	UniRef100_P47809	LCDFGISGQLVDSIAKTR	Activation Loop	-0.164546
MAP2K6	UniRef100_P70236	HVPSGQIMAVKR	Lys1	27.9764
MAP2K6	UniRef100_P70236	DVKPSNVLINALGQVK	Lys2	18.5808
MAP2K6	UniRef100_P70236	MCDFGISGYLVDSVAKTIDAGCKPYMAPER	Activation Loop	8.77784
MAP2K7	UniRef100_Q8CE90	DVKPSNILLDER	Lys2	-6.60699
MAP3K1	UniRef100_P53349	DVKGANLLIDSTGQR	Lys2	57.588
MAP3K15, MAP3K5, MAP3K6	UniRef100_Q9WTR2, UniRef100_O35099, UniRef100_A2AQW0	IAIKEIPER	Lys1	-14.4046
MAP3K2	UniRef100_Q61083	ELAVKQVQFDPDSPETSKEVNALECEIQLLK	Lys1	30.5807
MAP3K2, MAP3K3	UniRef100_Q61083, UniRef100_Q61084	DIKGANILR	Lys2	21.3922
MAP3K3	UniRef100_Q61084	ELASKQVQFDPDSPETSKEVSALECEIQLLK	Lys1	20.0142
MAP3K4	UniRef100_O08648	DIKGANIFLTSSGLIK	Lys2	24.7297
MAP3K4	UniRef100_O08648	VYTCISVDTGELMAMKEIR	Lys1	2.71973
MAP3K5	UniRef100_O35099	DIKGDNVLINTYSGVLK	Lys2	-1.77677
MAP3K6	UniRef100_Q9WTR2	DIKGDNVLINTFSGLLK	Lys2	-13.5352
MAP4K3	UniRef100_Q99JP0	DIKGANILLTDNGHVK	Lys2	64.887
MAP4K5	UniRef100_Q8BPM2	DIKGANILLTDHGDVK	Lys2	60.7681
MAP4K5	UniRef100_Q8BPM2	NVHTGELAAVKIIK	Lys1	28.3726
MAPKAPK2, MAPKAPK3	UniRef100_Q3UMW7, UniRef100_P49138	DVKPENLLYTSK	Lys2	-42.8248
MAPKAPK3	UniRef100_Q3UMW7	QVLGLGVNGKVLECFHR	ATP Loop	-28.5473
MARK1, MARK2	UniRef100_Q8VHJ5, UniRef100_Q05512	EVAVKIIDK	Lys1	26.6464
MARK2	UniRef100_Q05512	EVAVKIIDKTQLNSSSLQK	Lys1	37.6674
MARK2, MARK3	UniRef100_Q05512, UniRef100_Q03141	DLKAENLLLDADMNIK	Lys2	50.7805
MARK3	UniRef100_Q03141	EVAIKIIDKTQLNPTSLQK	Lys1	47.0324
MARK3, MARK4	UniRef100_Q8CIP4, UniRef100_Q03141	EVAIKIIDK	Lys1	43.939
MAST1, MAST2	UniRef100_Q60592, UniRef100_Q9R1L5	DLKPDNLLITSMGHIK	Lys2	-5.03971
MAST3	UniRef100_Q3U214	DLKPDNLLITSLGHIK	Lys2	-0.112402
MASTL	UniRef100_Q8C0P0	LYAVKVVK	Lys1	34.2556
MASTL	UniRef100_Q8C0P0	GAFGKVYLGQK	ATP Loop	6.73723
MELK	UniRef100_Q61846	DLKPENLLFDEYHK	Lys2	13.4891
MLK3	UniRef100_Q80XI6	DLKSNNILLLQPIESDDMEHK	Lys2	31.8733
MLK4	UniRef100_Q8VDG6	DLKSSNILLLEK	Lys2	12.7081
MLKL	UniRef100_Q9D2Y4	APVAIKVFK	Lys1	-29.6253
MSK1 domain1	UniRef100_Q8C050	DIKLENILLDSNGHVVLTDFGLSK	Lys2	8.31811
MSK1 domain1, MSK2 domain1	UniRef100_Q8C050, UniRef100_Q9Z2B9	VLGTGAYGKVFLVR	ATP Loop	11.0381
MSK2 domain1	UniRef100_Q9Z2B9	LYAMKVLR	Lys1	21.8274
MSK2 domain1	UniRef100_Q9Z2B9	DLKLENVLLDSEGHIVLTDFGLSK	Lys2	12.2538
MST1	UniRef100_Q9JI11	ETGQIVAIKQVPVESDLQEIIK	Lys1	33.6016
MST1, MST2	UniRef100_Q9JI11, UniRef100_Q9JI10	DIKAGNILLNTEGHAK	Lys2	35.6255
MST2	UniRef100_Q9JI10	ESGQVVAIKQVPVESDLQEIIK	Lys1	7.29478
MST3	UniRef100_Q99KH8	DIKAANVLLSEHGEVK	Lys2	35.2152
MST3, MST4, YSK1	UniRef100_Q99KH8, UniRef100_Q99JT2, UniRef100_Q9Z2W1	LADFGVAGQLTDTQIKR	Activation Loop	-57.0711
MST4, YSK1	UniRef100_Q99JT2, UniRef100_Q9Z2W1	DIKAANVLLSEQGDVK	Lys2	25.041
NDR1	UniRef100_Q91VJ4	DTGHVYAMKILR	Lys1	12.2779
NDR1	UniRef100_Q91VJ4	DIKPDNLLLDSK	Lys2	-7.74779
NDR1, NDR2	UniRef100_Q7TSE6, UniRef100_Q91VJ4	LSDFGLCTGLKK	Activation Loop	18.2982
NDR2	UniRef100_Q7TSE6	DTGHIYAMKILR	Lys1	21.5097
NDR2	UniRef100_Q7TSE6	DIKPDNLLLDAK	Lys2	-7.04058
NEK1	UniRef100_P51954	DIKSQNIFLTK	Lys2	-4.41679
NEK2	UniRef100_O35942	DLKPANVFLDGK	Lys2	23.6455
NEK3	UniRef100_Q9R0A5	SKNIFLTQNGK	Activation Loop	-11.9237
NEK4	UniRef100_Q9Z1J2	DLKTQNVFLTR	Lys2	-12.2886
NEK6, NEK7	UniRef100_Q9ES74, UniRef100_Q9ES70	DIKPANVFITATGVVK	Lys2	-9.55149
NEK7	UniRef100_Q9ES74	AACLLDGVPVALKK	Lys1	-38.7699
NEK8	UniRef100_Q91ZR4	DLKTQNILLDK	Lys2	-6.84079
NEK9	UniRef100_Q8K1R7	RTEDDSLVVWKEVDLTR	Lys1	40.812
NEK9	UniRef100_Q8K1R7	LGDYGLAKK	Activation Loop	39.5826
NEK9	UniRef100_Q8K1R7	DIKTLNIFLTK	Lys2	37.8787
NLK	UniRef100_O54949	DIKPGNLLVNSNCVLK	Lys2	-22.9587
p38a	UniRef100_P47811	QELNKTIWEVPER	Other	5.56059
p38a	UniRef100_P47811	DLKPSNLAVNEDCELK	Lys2	-2.73213
p38b	UniRef100_Q9WUI1	QELNKTVWEVPQR	Other	-9.94557
p38d, p38g	UniRef100_Q9Z1B7, UniRef100_O08911	DLKPGNLAVNEDCELK	Lys2	-17.4294
p70S6K	UniRef100_Q8BSK8	DLKPENIMLNHQGHVK	Lys2	6.33551
p70S6Kb	UniRef100_Q9Z1M4	IYAMKVLR	Lys1	-2.80076
p70S6Kb	UniRef100_Q9Z1M4	DLKPENIMLSSQGHIK	Lys2	-18.332
PAK2	UniRef100_Q8CIN4	KNPQAVLDVLKFYDSNTVK	Other	-21.2852
PAK2	UniRef100_Q8CIN4	IGQGASGTVFTATDVALGQEVAIKQINLQK	Lys1	-53.1338
PAN3	UniRef100_Q640Q5	IQKSSNFGYITSCYK	ATP	-8.40203
PAN3	UniRef100_Q640Q5	VMDPTKILITGK	ATP	-9.37974
PCTAIRE1	UniRef100_Q04735	SKLTDNLVALKEIR	Lys1	94.6167
PCTAIRE1, PCTAIRE3	UniRef100_Q04735, UniRef100_Q04899	DLKPQNLLINER	Lys2	78.9785
PCTAIRE2	UniRef100_Q8K0D0	DLKPQNLLINEK	Lys2	87.8291
PCTAIRE2, PCTAIRE3	UniRef100_Q8K0D0, UniRef100_Q04899	SKLTENLVALKEIR	Lys1	89.6109
PEK	UniRef100_Q9Z2B5	DLKPSNIFFTMDDVVK	Lys2	-9.58963
PFTAIRE1	UniRef100_O35495	DLKPQNLLISDTGELK	Lys2	72.4397
PFTAIRE1	UniRef100_O35495	LVALKVIR	Lys1	62.188
PFTAIRE2	UniRef100_Q3V3A1	DLKPQNLLISHLGELK	Lys2	28.4444
PHKg2	UniRef100_Q9DB30	ATGHEFAVKIMEVTAER	Lys1	-5.73099
PI4KA	UniRef100_Q6DIC7	SGTPMQSAAKAPYLAK	ATP	-14.5641
PI4KB	UniRef100_Q8BKC8	LLSVIVKCGDDLRQELLAFQVLK	ATP	-13.1072
PI4KB	UniRef100_Q8BKC8	VPHTQAVVLNSKDK	ATP	-23.3444
PIK3C2B	UniRef100_Q8BL06	VIFKCGDDLRQDMLTLQMIR	ATP	0.282276
PIK3C3	UniRef100_Q6PF93	TEDGGKYPVIFKHGDDLR	ATP	-16.7825
PIK3C3	UniRef100_Q6PF93	TEDGGKYPVIFKHGDDLRQDQLILQIISLMDK	ATP	-18.2468
PIK3CB	UniRef100_Q8BTI9	VFGEDSVGVIFKNGDDLRQDMLTLQMLR	ATP	-7.23955
PIK3CD	UniRef100_O35904	VNWLAHNVSKDNRQ	ATP	-5.61521
PIK3CG	UniRef100_Q9JHG7	KKPLWLEFK	ATP	5.54035
PIP4K2A	UniRef100_O70172	AKELPTLKDNDFINEGQK	ATP	-17.8113
PIP4K2B	UniRef100_Q80XI4	AKDLPTFKDNDFLNEGQK	ATP	-24.3951
PIP4K2C	UniRef100_Q91XU3	TLVIKEVSSEDIADMHSNLSNYHQYIVK	ATP	-9.80434
PIP4K2C	UniRef100_Q91XU3	VKELPTLKDMDFLNK	ATP	-19.6184
PIP5K3	UniRef100_Q9Z1T6	GGKSGAAFYATEDDRFILK	ATP	18.3542
PITSLRE	UniRef100_P24788	DLKTSNLLLSHAGILK	Lys2	-18.8788
PKCa, PKCg	UniRef100_P20444, UniRef100_P63318	NLIPMDPNGLSDPYVKLK	Other	-14.9711
PKCd	UniRef100_P28867	KPTMYPEWK	Other	-22.4834
PKCi	UniRef100_Q62074	IYAMKVVK	Lys1	9.22692
PKCi	UniRef100_Q62074	DLKLDNVLLDSEGHIK	Lys2	8.93648
PKN1	UniRef100_P70268	VLLSEFRPSGELFAIKALK	Lys1	63.2143
PKN1	UniRef100_P70268	DLKLDNLLLDTEGYVK	Lys2	33.6821
PKR	UniRef100_Q03963	DLKPSNIFLVDTK	Lys2	-9.94439
PKR	UniRef100_Q03963	IGDFGLVTSLKNDGKR	Activation Loop	-16.2819
PLK1	UniRef100_Q07832	DLKLGNLFLNEDLEVK	Lys2	-4.27255
PLK1	UniRef100_Q07832	CFEISDADTKEVFAGKIVPK	Lys1	-5.03765
PRP4	UniRef100_Q61136	CNILHADIKPDNILVNESK	Lys2	-18.6861
PYK2	UniRef100_Q9QVP9	INVAVKTCK	Lys1	80.0222
PYK2	UniRef100_Q9QVP9	YIEDEDYYKASVTR	Activation Loop	40.6382
RAF1	UniRef100_Q99N57	DMKSNNIFLHEGLTVK	Lys2	7.01347
RIPK3	UniRef100_Q9QZL0	DLKPSNVLLDPELHVK	Lys2	2.77739
ROCK1	UniRef100_P70335	KLQLELNQER	Other	24.9984
ROCK1, ROCK2	UniRef100_P70335, UniRef100_P70336	VYAMKLLSK	Lys1	-8.48517
ROCK1, ROCK2	UniRef100_P70335, UniRef100_P70336	DVKPDNMLLDK	Lys2	-30.5466
RSK1 domain1	UniRef100_P18653	LTDFGLSKEAIDHEKK	Activation Loop	44.9469
RSK1 domain1	UniRef100_P18653	KVTRPDSGHLYAMKVLK	Lys1	42.87
RSK1 domain1, RSK2 domain1, RSK3 domain1	UniRef100_Q9WUT3, UniRef100_P18654, UniRef100_P18653	DLKPENILLDEEGHIK	Lys2	54.3791
RSK1 domain2	UniRef100_P18653	DLKPSNILYVDESGNPECLR	Lys2	8.55165
RSK2 domain1	UniRef100_P18654	LTDFGLSKESIDHEKK	Activation Loop	52.4028
RSK2 domain1	UniRef100_P18654	QLYAMKVLK	Lys1	48.244
RSK2 domain2	UniRef100_P18654	DLKPSNILYVDESGNPESIR	Lys2	-18.1718
RSK3 domain1	UniRef100_Q9WUT3	DLKPENILLDEEGHIKITDFGLSK	Lys2	53.5039
SBK	UniRef100_Q8QZX0	DIKPENVLLFDR	Lys2	-0.920802
SGK3	UniRef100_Q9ERE3	FYAVKVLQK	Lys1	-12.3383
SLK	UniRef100_O54988	DLKAGNILFTLDGDIK	Lys2	86.0527
SMG1	UniRef100_Q8BKX6	DTVTIHSVGGTITILPTKTKPK	ATP	12.1107
SMG1	UniRef100_Q8BKX6	SYPYLFKGLEDLHLDER	ATP	-6.44051
SNRK	UniRef100_Q8VDU5	VAVKVIDK	Lys1	1.04247
SRPK1, SRPK2	UniRef100_O70551, UniRef100_O54781	FVAMKVVK	Lys1	-36.9041
STLK5	UniRef100_Q3UUJ4	SVKASHILISVDGK	Lys2	-46.5954
SYK	UniRef100_P48025	AQTHGKWPVK	Activation Loop	39.8161
SYK	UniRef100_P48025	ISDFGLSKALR	Activation Loop	38.4651
SYK	UniRef100_P48025	TVAVKILK	Lys1	37.9396
TAK1	UniRef100_Q62073	DLKPPNLLLVAGGTVLK	Lys2	-11.4979
TAO1, TAO3	UniRef100_Q5F2E8, UniRef100_Q8BYC6	DIKAGNILLTEPGQVK	Lys2	73.9268
TAO2	UniRef100_Q6ZQ29	DVKAGNILLSEPGLVK	Lys2	73.6734
TBK1	UniRef100_Q9WUN2	TGDLFAIKVFNNISFLRPVDVQMR	Lys1	82.9864
TEC	UniRef100_P24604	YVLDDQYTSSSGAKFPVK	Activation Loop	31.911
TLK1	UniRef100_Q8C0V0	YLNEIKPPIIHYDLKPGNILLVDGTACGEIK	Lys2	-2.49729
TLK1	UniRef100_Q8C0V0	YAAVKIHQLNK	Lys1	-15.2142
TLK2	UniRef100_O55047	YLNEIKPPIIHYDLKPGNILLVNGTACGEIK	Lys2	-3.09536
TLK2	UniRef100_O55047	YVAVKIHQLNK	Lys1	-7.19528
TYK2 domain2	UniRef100_Q9R117	VSLYCYDPTNDGTGEMVAVKALK	Lys1	21.1273
TYK2 domain2	UniRef100_Q9R117	IGDFGLAKAVPEGHEYYR	Activation Loop	-38.7403
ULK1	UniRef100_O70405	DLKPQNILLSNPAGR	Lys2	59.4544
ULK1	UniRef100_O70405	HDLEVAVKCINKK	Lys1	23.2662
ULK3	UniRef100_Q3U3Q1	EVVAIKCVAK	Lys1	40.4739
Wee1	UniRef100_P47810	YIHSMSLVHMDIKPSNIFISR	Lys2	67.8359
Wnk1, Wnk2	UniRef100_P83741, UniRef100_Q3UH66	GSFKTVYK	ATP Loop	-19.3738
Wnk1, Wnk2, Wnk3	UniRef100_Q80XP9, UniRef100_P83741, UniRef100_Q3UH66	DLKCDNIFITGPTGSVK	Lys2	-14.9407
Wnk1, Wnk2, Wnk4	UniRef100_Q80UE6, UniRef100_P83741, UniRef100_Q3UH66	IGDLGLATLKR	Activation Loop	-23.7394
YANK3	UniRef100_Q8QZV4	DVKPDNILLDER	Lys2	8.42782
ZAK	UniRef100_Q9ESL4	WISQDKEVAVKK	Lys1	5.29447
ZAP70	UniRef100_P43404	SAGKWPLK	Activation Loop	-3.97411
ZAP70	UniRef100_P43404	ISDFGLSKALGADDSYYTAR	Activation Loop	-29.3599
ZC1/HGK, ZC2/TNIK, ZC3/MINK	UniRef100_P97820, UniRef100_P83510, UniRef100_Q9JM52	DIKGQNVLLTENAEVK	Lys2	-42.0012
